# Supplementary material for: SARS-CoV-2 Genomic Variation in Space and Time in Hospitalized Patients in Philadelphia
Source: mBio. 2021 Jan 19;12(1):e03456-20. doi: 10.1128/mBio.03456-20 (PMC7829343; doi:10.1128/mBio.03456-20)
Supplement: TABLE S1 [file mBio.03456-20-st001.xlsx]

## Sheet: Table S1
Table S1		Table of COVID-19 pateints studied
	All (n=27)	Nonsurvivors (n=8)	Intubated (n=13)	Nonintubated (n=6)
Age (median (range))	64 (28-90)	66 (46-85)	62 (51-88)	62 (28-90)
Male/Female	15/12	4/4	8/5	3/3
Race
Black	20	5	11	4
White	5	2	1	2
Asian	1	1	0	0
Other	1	0	1	0
Hispanic/Latinx	0	0	0	0
Major Comorbidities
Diabetes	15	5	8	2
Hypertension	24	8	12	4
CAD/CVD	12	5	6	1
Cancer	4	3	1	0
HIV	2	1	1	0
Organ transplant	1	0	1	0
Chronic lung disease	12	3	6	3
Renal disease (stage ≥4)	8	2	5	1
None	1	0	1	0
BMI (median (range))	31.1 (17-48)	27.5 (17-46)	32.8 (22-48)	27.9 (17-43)
Mod/severe obesity (BMI>35))	8	2	5	1
Treatment
corticosteroids	21	7	11	3
hydroxychloroquine	12	3	8	1
remdesivir	5	2	1	2
Max WHO score (median (range))		10	8 (7-9)	5 (4-6)
Days from hospitalization to discharge/death (median (range))	24 (3-61)	22.5 (10-39)	51 (8-63)	9 (2-15)
