# Supplementary material for: SARS-CoV-2 Genomic Variation in Space and Time in Hospitalized Patients in Philadelphia
Source: mBio. 2021 Jan 19;12(1):e03456-20. doi: 10.1128/mBio.03456-20 (PMC7829343; doi:10.1128/mBio.03456-20)
Supplement: TABLE S2 [file mBio.03456-20-st002.xlsx]

## Sheet: Table S2
Table S2		Table of genomes with metadata and accession numbers
Subject	VSP ID	NCBI Accession Number	Sample Name	Sample Type	Sample Date	Concentration (copies/µl)	Sequence Replicates	Lineage	Nextstrain Clade	GISAID Clade		TCE = Tissue Culture Expansion
197	VSP0009	MW001232	197 ETA 20200330	ETA	03/30/2020	44200	1	B.1	20C	GH
203	VSP0010	MW001233	203 ETA 20200408	ETA	04/08/2020	2950	1	B.1	20C	GH
209	VSP0011	MW001234	209 ETA 20200408	ETA	04/08/2020	430000	1	B.1	20C	GH
210	VSP0012	MW001235	210 ETA 20200408	ETA	04/08/2020	132000	1	B.1	20C	GH
211	VSP0013	MW001236	211 ETA 20200413	ETA	04/13/2020	99600000	1	B.1.3	20C	GH
211	VSP0186	MW001237	211 ETA-TCE 20200413	ETA-TCE	04/13/2020	2750000000	1	B.1.3	20C	GH
211	VSP0184	MW001238	211 NP-TCE 20200408	NP-TCE	04/08/2020	2460000000	1	B.1.3	20C	GH
211	VSP0185	MW001239	211 OP-TCE 20200413	OP-TCE	04/13/2020	3480000000	1	B.1.3	20C	GH
213	VSP0014	MW001240	213 ETA 20200415	ETA	04/15/2020	1770000	1	B.1.26	20C	GH
222	VSP0180	MW001241	222 NP-TCE 20200417	NP-TCE	04/17/2020	9830000000	1	B.1.3	20C	GH
222	VSP0181	MW001242	222 OP-TCE 20200417	OP-TCE	04/17/2020	30200000000	2	B.1.3	20C	GH
222	VSP0182	MW001243	222 OP-TCE 20200420	OP-TCE	04/20/2020	26500000000	2	B.1.3	20C	GH
223	VSP0183	MW001244	223 OP-TCE 20200417	OP-TCE	04/17/2020	8440000000	1	B.1	20A	G
227	VSP0020	MW001245	227 OP 20200422	OP	04/22/2020	846	2	B.1	20C	GH
228	VSP0021	MW001246	228 NP 20200422	NP	04/22/2020	2200	2	B.1	20C	GH
228	VSP0188	MW001247	228 NP-OP 20200529	NP-OP	05/29/2020	2040	2	B.1	20C	GH
228	VSP0022	MW001248	228 OP 20200422	OP	04/22/2020	268000	1	B.1	20C	GH
228	VSP0189	MW001249	228 Saliva 20200529	Saliva	05/29/2020	85100	1	B.1	20C	GH
235	VSP0080	MW001250	235 NP-OP 20200424	NP-OP	04/24/2020	35200	1	B.1	20C	GH
238	VSP0039	MW001254	238 NP 20200429	NP	04/29/2020	493	2	B.1.26	20C	GH
239	VSP0041	MW001255	239 NP 20200429	NP	04/29/2020	12500	2	B.1.26	20C	GH
239	VSP0042	MW001256	239 OP 20200429	OP	04/29/2020	6490	1	B.1.26	20C	GH
240	VSP0046	MW001257	240 NP-OP 20200501	NP-OP	05/01/2020	72800	1	B.1	20C	GH
242	VSP0052	MW001258	242 ETA 20200504	ETA	05/04/2020	1420000	1	B.1	20A	G
242	VSP0044	MW001259	242 NP 20200429	NP	04/29/2020	39500	2	B.1	20A	G
242	VSP0047	MW001260	242 NP-OP 20200501	NP-OP	05/01/2020	72800	1	B.1	20A	G
242	VSP0045	MW001261	242 OP 20200429	OP	04/29/2020	667	1	B.1	20A	G
247	VSP0050	MW001262	247 NP-OP 20200501	NP-OP	05/01/2020	438	1	B.1	20C	GH
251	VSP0088	MW001263	251 ETA 20200506	ETA	05/06/2020	51100	1	B.1	20A	G
251	VSP0065	MW001264	251 NP-OP 20200504	NP-OP	05/04/2020	1510000	2	B.1	20A	G
251	VSP0089	MW001265	251 NP-OP 20200506	NP-OP	05/06/2020	114000	2	B.1	20A	G
256	VSP0100	MW001266	256 ETA 20200508	ETA	05/08/2020	2760000	1	B.1	20C	GH
256	VSP0123	MW001267	256 ETA 20200511	ETA	05/11/2020	123000	1	B.1	20C	GH
256	VSP0107	MW001268	256 NP-OP 20200508	NP-OP	05/08/2020	119000	2	B.1	20C	GH
257	VSP0102	MW001269	257 NP-OP 20200508	NP-OP	05/08/2020	51800	1	B.1	20C	GH
261	VSP0140	MW001270	261 ETA 20200515	ETA	05/15/2020	93600	1	B.1.26	20C	GH
262	VSP0141	MW001271	262 NP-OP 20200515	NP-OP	05/15/2020	18600	1	B.1.26	20C	GH
263	VSP0142	MW001272	263 ETA 20200515	ETA	05/15/2020	43800	1	B.1	20C	GH
263	VSP0143	MW001273	263 NP-OP 20200515	NP-OP	05/15/2020	172000	1	B.1	20C	GH
266	VSP0155	MW001274	266 NP-OP 20200520	NP-OP	05/20/2020	17000	3	B.1	20A	G
266	VSP0163	MW001275	266 NP-OP 20200522	NP-OP	05/22/2020	1530000	3	B.1	20A	G
266	VSP0262	MW001276	266 NP-OP-TCE 20200520	NP-OP-TCE	05/20/2020	11700000000	1	B.1	20A	G
266	VSP0263	MW001277	266 NP-OP-TCE 20200522	NP-OP-TCE	05/22/2020	7510000000	1	B.1	20A	G
269	VSP0176	MW001278	269 ETA 20200527	ETA	05/27/2020	166000	1	B.1.26	20C	GH
269	VSP0202	MW001279	269 ETA 20200612	ETA	06/12/2020	16300	1	B.1.26	20C	GH
269	VSP0166	MW001280	269 NP-OP 20200522	NP-OP	05/22/2020	38600	1	B.1.26	20C	GH
272	VSP0195	MW001281	272 ETA 20200529	ETA	05/29/2020	1530000	1	B.1	20A	G
272	VSP0179	MW001282	272 NP-OP 20200527	NP-OP	05/27/2020	14500	1	B.1	20A	G
272	VSP0196	MW001283	272 NP-OP 20200529	NP-OP	05/29/2020	14300	1	B.1	20A	G
290	VSP0230	MW001284	290 NP-OP 20200629	NP-OP	06/29/2020	2350	2	B.1	20C	GH
290	VSP0233	MW001285	290 NP-OP 20200701	NP-OP	07/01/2020	5580	2	B.1	20C	GH
307	VSP0256	MW001286	307 NP-OP 20200717	NP-OP	07/17/2020	62.7	1	B.1	20A	G
USA-WA1-2020	VSP0001		USA-WA1-2020 NP-OP-TCE 20200328	NP-OP-TCE	03/28/2020	294000000		A	19B	S
