# Supplementary material for: SARS-CoV-2 Genomic Variation in Space and Time in Hospitalized Patients in Philadelphia
Source: mBio. 2021 Jan 19;12(1):e03456-20. doi: 10.1128/mBio.03456-20 (PMC7829343; doi:10.1128/mBio.03456-20)
Supplement: TABLE S3 [file mBio.03456-20-st003.xlsx]

## Sheet: Table S3
Table S3		Table of polymorphisms present in isolates
Position	Number of Subjects	Nubmer of Samples	Gene	Mutation
241	28	50	intergenic
3037	28	50	orf1ab	silent
8782	28	50	orf1ab	silent
14408	28	50	orf1ab	P314L
18060	28	50	orf1ab	silent
23403	28	50	S	D614G
28144	28	50	orf8	S84L
25563	26	45	orf3a	Q57H
1059	22	36	orf1ab	T265I
11916	4	9	orf1ab	S3884L
16260	6	9	orf1ab	silent
18255	5	9	orf1ab	M1596I
21986	5	9	S	G142S
28821	6	9	N	S183Y
18877	3	8	orf1ab	silent
18998	3	7	orf1ab	A1844V
29540	3	7	transgenic
1918	2	6	orf1ab	silent
23230	2	6	S	silent
4113	2	4	orf1ab	A1283V
7386	1	4	orf1ab	M2374T
20371	2	4	orf1ab	silent
23994	1	4	S	K811T
24197	2	4	S	A879S
28109	2	4	orf8	Q72H
29344	2	4	N	silent
6388	1	3	orf1ab	silent
11083	2	3	orf1ab	L3606F
28609	1	3	N	silent
29247	1	3	N	T325I
157	1	2	intergenic
1500	1	2	orf1ab	S412Y
2219	1	2	orf1ab	I652V
2485	1	2	orf1ab	silent
3090	1	2	orf1ab	E942G
4002	1	2	orf1ab	T1246I
12513	1	2	orf1ab	T4083M
13501	1	2	orf1ab	P12S
13975	1	2	orf1ab	G170C
15857	1	2	orf1ab	T797I
17010	1	2	orf1ab	silent
18650	1	2	orf1ab	E1728V
22317	1	2	S	G252D
28068	1	2	orf8	E59*
29614	1	2	orf10	silent
625	1	1	orf1ab	K120N
1403	1	1	orf1ab	P380S
2262	1	1	orf1ab	T666I
2416	1	1	orf1ab	silent
2788	1	1	orf1ab	silent
3312	1	1	orf1ab	L1016P
5570	1	1	orf1ab	M1769V
6285	1	1	orf1ab	T2007I
7975	1	1	orf1ab	silent
9615	1	1	orf1ab	T3117I
12112	1	1	orf1ab	silent
13459	1	1	orf1ab	silent
15326	1	1	orf1ab	M620T
17443	1	1	orf1ab	A1326T
18486	1	1	orf1ab	silent
18512	1	1	orf1ab	P1682L
18958	1	1	orf1ab	A1831S
19524	1	1	orf1ab	silent
20268	1	1	orf1ab	silent
20580	1	1	orf1ab	silent
21526	1	1	orf1ab	I2687V
21625	1	1	S	silent
21792	1	1	S	K77I
21793	1	1	S	K77I
21974	1	1	S	D138H
22162	1	1	S	silent
23987	1	1	S	P809S
25214	1	1	S	silent
25218	1	1	S	G1219V
26233	1	1	intergenic
26333	1	1	E	T30I
26461	1	1	E	L73F
26690	1	1	M	silent
28854	1	1	N	S194L
28866	1	1	N	T198I
29836	1	1	intergenic
