# Supplementary material for: SARS-CoV-2 Genomic Variation in Space and Time in Hospitalized Patients in Philadelphia
Source: mBio. 2021 Jan 19;12(1):e03456-20. doi: 10.1128/mBio.03456-20 (PMC7829343; doi:10.1128/mBio.03456-20)
Supplement: TABLE S4 [file mBio.03456-20-st004.xlsx]

## Sheet: Table S4
Table S4		Table summarizing nearest neighbor analysis of SARS-CoV-2 isolates from Philadelphia
Subject	Symptom onset date	Published genomes available before symptom onset date	Public genome alignments with lowest mismatch score	Unique public genome alignments with lowest mismatch score	Minimum public genome alignment mismathes	Minimum Philadelphia genome alignment mismathes	Philadelphia genome alignment coverage vs. public genomes	Common sources of top public genome alignments with lowest mismatch scores
197|ETA|20200330	2020-03-21	15055	90	49	2	1	99.9%	40.0% USA|New York; 5.6% Luxembourg|Luxembourg; 4.4% Austria|Austria; Other 50.0%
203|ETA|20200408	2020-03-20	13782	87	51	3	1	99.9%	43.7% USA|New York; 5.7% Luxembourg|Luxembourg; 4.6% Austria|Austria; Other 46.0%
209|ETA|20200408	2020-03-22	16129	93	49	1	1	99.9%	40.9% USA|New York; 5.4% Luxembourg|Luxembourg; 4.3% Austria|Austria; Other 49.5%
210|ETA|20200408	2020-04-03	34424	144	44	4	2	100.0%	50.0% USA|New York; 10.4% USA|California; 4.2% South Korea|South Korea; Other 35.4%
211-TCE|ETA|20200413	2020-03-27	23110	4	4	1	0	99.9%	100.0% USA|New York
211-TCE|NP|20200408	2020-03-27	23110	4	4	1	0	99.9%	100.0% USA|New York
211-TCE|OP|20200413	2020-03-27	23110	4	4	3	0	99.9%	100.0% USA|New York
211|ETA|20200413	2020-03-27	23110	4	4	4	3	99.9%	100.0% USA|New York
213|ETA|20200415	2020-04-03	34424	1	1	1	1	100.0%	100.0% USA|New York
222-TCE|NP|20200417	2020-04-09	42008	19	7	0	0	100.0%	84.2% USA|New York; 10.5% USA|California; 5.3% Israel|Central District
222-TCE|OP|20200417	2020-04-09	42008	19	7	0	0	100.0%	84.2% USA|New York; 10.5% USA|California; 5.3% Israel|Central District
222-TCE|OP|20200420	2020-04-09	42008	19	7	1	0	100.0%	84.2% USA|New York; 10.5% USA|California; 5.3% Israel|Central District
223-TCE|OP|20200417	2020-03-31	29256	10	7	4	0	99.9%	90.0% USA|Massachusetts; 10.0% Sweden|Stockholm
227|OP|20200422	2020-04-14	46565	157	43	2	0	100.0%	51.6% USA|New York; 12.1% USA|California; 3.8% South Korea|South Korea; Other 32.5%
228|NP-OP|20200529	2020-04-12	44915	155	43	4	2	100.0%	50.3% USA|New York; 12.3% USA|California; 3.9% South Korea|South Korea; Other 33.5%
228|NP|20200422	2020-04-12	44915	155	43	4	2	100.0%	50.3% USA|New York; 12.3% USA|California; 3.9% South Korea|South Korea; Other 33.5%
228|OP|20200422	2020-04-12	44915	155	43	4	2	100.0%	50.3% USA|New York; 12.3% USA|California; 3.9% South Korea|South Korea; Other 33.5%
228|Saliva|20200529	2020-04-12	44915	155	43	4	2	100.0%	50.3% USA|New York; 12.3% USA|California; 3.9% South Korea|South Korea; Other 33.5%
235|NP-OP|20200424	2020-04-22	53683	146	35	1	1	100.0%	45.2% USA|New York; 13.0% USA|California; 4.1% South Korea|South Korea; Other 37.7%
238|NP|20200429	2020-04-20	51793	2	2	1	0	100.0%	100.0% USA|New York
239|NP|20200429	2020-04-16	48601	2	2	0	1	100.0%	100.0% USA|New York
239|OP|20200429	2020-04-16	48601	2	2	0	1	100.0%	100.0% USA|New York
240|NP-OP|20200501	2020-04-19	51255	151	38	0	0	100.0%	47.0% USA|New York; 12.6% USA|California; 4.0% South Korea|South Korea; Other 36.4%
242|ETA|20200504	2020-04-26	56585	36	13	0	2	100.0%	19.4% Sweden|Stockholm; 11.1% USA|Iowa; 8.3% USA|New York; Other 61.1%
242|NP-OP|20200501	2020-04-26	56585	36	13	0	2	100.0%	19.4% Sweden|Stockholm; 11.1% USA|Iowa; 8.3% USA|New York; Other 61.1%
242|NP|20200429	2020-04-26	56585	36	13	0	2	100.0%	19.4% Sweden|Stockholm; 11.1% USA|Iowa; 8.3% USA|New York; Other 61.1%
242|OP|20200429	2020-04-26	56585	36	13	0	2	100.0%	19.4% Sweden|Stockholm; 11.1% USA|Iowa; 8.3% USA|New York; Other 61.1%
247|NP-OP|20200501	2020-04-20	51793	151	38	3	3	100.0%	47.0% USA|New York; 12.6% USA|California; 4.0% South Korea|South Korea; Other 36.4%
251|ETA|20200506	2020-04-13	45628	4	4	2	3	99.9%	50.0% USA|New York; 50.0% USA|Virginia
251|NP-OP|20200504	2020-04-13	45628	4	4	1	2	99.9%	50.0% USA|New York; 50.0% USA|Virginia
251|NP-OP|20200506	2020-04-13	45628	4	4	2	3	99.9%	50.0% USA|New York; 50.0% USA|Virginia
256|ETA|20200508	2020-04-27	57013	149	36	2	0	100.0%	45.0% USA|New York; 12.8% USA|California; 4.0% South Korea|South Korea; Other 38.3%
256|ETA|20200511	2020-04-27	57013	149	36	2	0	100.0%	45.0% USA|New York; 12.8% USA|California; 4.0% South Korea|South Korea; Other 38.3%
256|NP-OP|20200508	2020-04-27	57013	149	36	2	0	100.0%	45.0% USA|New York; 12.8% USA|California; 4.0% South Korea|South Korea; Other 38.3%
257|NP-OP|20200508	2020-04-27	57013	6	3	0	1	100.0%	66.7% USA|New York; 16.7% Taiwan|Taiwan; 16.7% USA|Virginia
261|ETA|20200515	2020-05-01	59988	2	2	1	1	100.0%	100.0% USA|New York
262|NP-OP|20200515	2020-05-11	64421	2	2	1	1	100.0%	100.0% USA|New York
263|ETA|20200515	2020-05-11	64421	2	2	8	7	100.0%	100.0% USA|California
263|NP-OP|20200515	2020-05-11	64421	2	2	10	9	100.0%	100.0% USA|California
266|NP-OP|20200520	2020-05-08	63473	1	1	4	6	100.0%	100.0% USA|New Jersey
266|NP-OP|20200522	2020-05-08	63473	1	1	4	6	100.0%	100.0% USA|New Jersey
269|ETA|20200527	2020-05-05	61957	2	2	2	1	100.0%	100.0% USA|New York
269|ETA|20200612	2020-05-05	61957	2	2	2	1	100.0%	100.0% USA|New York
269|NP-OP|20200522	2020-05-05	61957	2	2	2	1	100.0%	100.0% USA|New York
272|ETA|20200529	2020-05-21	67932	3	3	3	2	100.0%	66.7% USA|New York; 33.3% USA|Virginia
272|NP-OP|20200527	2020-05-21	67932	3	3	3	2	100.0%	66.7% USA|New York; 33.3% USA|Virginia
272|NP-OP|20200529	2020-05-21	67932	3	3	3	2	100.0%	66.7% USA|New York; 33.3% USA|Virginia
290|NP-OP|20200629	2020-06-20	74088	7	6	7	8	100.0%	57.1% USA|New York; 14.3% USA|California; 14.3% USA|New Jersey; Other 14.3%
290|NP-OP|20200701	2020-06-20	74088	7	6	5	6	100.0%	57.1% USA|New York; 14.3% USA|California; 14.3% USA|New Jersey; Other 14.3%
307|NP-OP|20200717	2020-07-14	76106	15	9	3	5	99.9%	53.3% USA|California; 13.3% Switzerland|Geneva; 6.7% Latvia|Latvia; Other 26.7%
