# Supplementary material for: SARS-CoV-2 Genomic Variation in Space and Time in Hospitalized Patients in Philadelphia
Source: mBio. 2021 Jan 19;12(1):e03456-20. doi: 10.1128/mBio.03456-20 (PMC7829343; doi:10.1128/mBio.03456-20)
Supplement: TABLE S5 [file mBio.03456-20-st005.xlsx]

## Sheet: Table S5
Table S5		Table of polymorphisms detected longitudinally at the same body site
Subject	VSP IDs	Sample Type	Timepoint Comparison	Sampling Duration (days)	Number of Different Variants	Variant Position(s)	Variant(s)	Variant(s) in Later Timepoint	Minor Variant in Other Sample
222	VSP0181, VSP0182	OP	4/17/2020 - 4/20/2020	4	1	21526	orf1ab I2687V	Yes	No
242	VSP0044, VSP0045, VSP0047	NP-OP	4/29/2020 - 5/1/2020	4	0	n/a	n/a	n/a	n/a
251	VSP0065, VSP0089	NP-OP	5/4/2020 - 5/6/2020	3	1	21625	S silent	Yes	Yes
256	VSP0100, VSP0123	ETA	5/8/2020 - 5/22/2020	4	0	n/a	n/a	n/a	n/a
266	VSP0155, VSP0163	NP-OP	5/20/2020 - 5/22/2020	3	2	5570, 18512	orf1ab M1769, orf1ab P1682L	Yes (orf1ab M1769), No ( orf1ab P1682L)	Yes
269	VSP0176, VSP0202	ETA	5/27/2020 - 6/12/2020	17	0	n/a	n/a	n/a	n/a
272	VSP0179, VSP0196	NP-OP	5/27/2020 - 5/29/2020	3	0	n/a	n/a	n/a	n/a
290	VSP0230, VSP0233	NP-OP	06/29/2020 - 07/01/2020	4	2	625, 2262	orf1ab K120N, orf1ab T666I	No	Yes
