# Supplementary material for: SARS-CoV-2 Genomic Variation in Space and Time in Hospitalized Patients in Philadelphia
Source: mBio. 2021 Jan 19;12(1):e03456-20. doi: 10.1128/mBio.03456-20 (PMC7829343; doi:10.1128/mBio.03456-20)
Supplement: TABLE S6 [file mBio.03456-20-st006.xlsx]

## Sheet: Table S6
Table S6		Table of polymorphisms at different body sites within the same subject			Table S6
Subject	VSP IDs	Sample Type	Number of Different Variants	Variant Position(s)	Variant(s)	Sample with Variant	Minor Variant in Other Sample	Sample Date
211	VSP0185, VSP0186	TCE OP vs. TCE ETA	2	6285, 9615	orf1ab T2007I, orf1ab T3117I	OP	Yes	2020-04-13
222	VSP0180, VSP0181	TCE NP vs. TCE OP	0	n/a	n/a	n/a	n/a	2020-04-17
228	VSP0021, VSP0022	NP vs. OP	0	n/a	n/a	n/a	n/a	2020-04-22
228	VSP0189, VSP0188	NP-OP vs. Saliva	0	n/a	n/a	n/a	n/a	5/29/20
239	VSP0041, VSP0042	NP vs. OP	0	n/a	n/a	n/a	n/a	2020-04-29
242	VSP0044, VSP0045	NP vs. OP	0	n/a	n/a	n/a	n/a	2020-04-29
251	VSP0088, VSP0089	ETA vs. NP-OP	2	21625, 26333	S silent, E T30I	NP-OP ( S silent), ETA (E T30I )	Yes	2020-05-06
256	VSP0100, VSP0107	ETA vs. NP-OP	0	n/a	n/a	n/a	n/a	2020-05-08
263	VSP0142, VSP0143	ETA vs. NP-OP	1	19524	orf1ab silent	NP-OP	Yes	2020-05-15
272	VSP0195, VSP0196	ETA vs. NP-OP	0	n/a	n/a	n/a	n/a	2020-05-29
