# Supplementary material for: SARS-CoV-2 Genomic Variation in Space and Time in Hospitalized Patients in Philadelphia
Source: mBio. 2021 Jan 19;12(1):e03456-20. doi: 10.1128/mBio.03456-20 (PMC7829343; doi:10.1128/mBio.03456-20)
Supplement: TABLE S7 [file mBio.03456-20-st007.xlsx]

## Sheet: Table S7
Table S7		Table of primers commonly used for SARS-COV-2 detection and polymorphism mismatches in isolates from Philadelphia
Assay Name	Source	Primer/Probe	Sequence	Mismatch Polymorphism	Number of Genomes with Mismatch Polymorphisms
2019-nCoV_N1	CDC	2019-nCoV_N1-F	GACCCCAAAATCAGCGAAAT	No	0
2019-nCoV_N1	CDC	2019-nCoV_N1-P	ACCCCGCATTACGTTTGGTGGACC	No	0
2019-nCoV_N1	CDC	2019-nCoV_N1-R	TCTGGTTACTGCCAGTTGAATCTG	No	0
2019-nCoV_N2	CDC	2019-nCoV_N2-F	TTACAAACATTGGCCGCAAA	No	0
2019-nCoV_N2	CDC	2019-nCoV_N2-P	ACAATTTGCCCCCAGCGCTTCAG	No	0
2019-nCoV_N2	CDC	2019-nCoV_N2-R	GCGCGACATTCCGAAGAA	No	0
2019-nCoV_N3	CDC	2019-nCoV_N3-F	GGGAGCCTTGAATACACCAAAA	No	0
2019-nCoV_N3	CDC	2019-nCoV_N3-P	AYCACATTGGCACCCGCAATCCTG	No	0
2019-nCoV_N3	CDC	2019-nCoV_N3-R	TGTAGCACGATTGCAGCATTG	No	0
RT-LAMP	Rabe & Cepko 2020	As1e_FIP	TCAGCACACAAAGCCAAAAATTTATTTTTCTGTGCAAAGGAAATTAAGGAG	Yes	1
RT-LAMP	Rabe & Cepko 2020	As1e_BIP	TATTGGTGGAGCTAAACTTAAAGCCTTTTCTGTACAATCCCTTTGAGTG	Yes	1
RT-LAMP	Rabe & Cepko 2020	As1_F3	CGGTGGACAAATTGTCAC	Yes	1
RT-LAMP	Rabe & Cepko 2020	As1_B3	CTTCTCTGGATTTAACACACTT	No	0
RT-LAMP	Rabe & Cepko 2020	As1_LF	TTACAAGCTTAAAGAATGTCTGAACACT	No	0
RT-LAMP	Rabe & Cepko 2020	As1_LB	TTGAATTTAGGTGAAACATTTGTCACG	No	0
RT-LAMP Penn	El-Tholoth et al. 2020	Penn_FIP	TCAGTACTAGTGCCTGTGCCCACAATCGTTTTTAAACGGGT	Yes	1
RT-LAMP Penn	El-Tholoth et al. 2020	Penn_BIP	TCGTATACAGGGCTTTTGACATCTATCTTGGAAGCGACAACAA	No	0
RT-LAMP Penn	El-Tholoth et al. 2020	Penn_F3	TGCTTCAGTCAGCTGATG	No	0
RT-LAMP Penn	El-Tholoth et al. 2020	Penn_B3	TTAAATTGTCATCTTCGTCCTT	No	0
RT-LAMP Penn	El-Tholoth et al. 2020	Penn_LF	CTGCACTTACACCGCAA	No	0
RT-LAMP Penn	El-Tholoth et al. 2020	Penn_LB	GTAGCTGGTTTTGCTAAATTCC	No	0
LAMP-BEAC	Sherrill-Mix et al. 2020	As1_LBMB_LNA_S1	CTGCGGTGAAA+C+ATT+T+GT+CACG+CAG	No	0
LAMP-BEAC	Sherrill-Mix et al. 2020	Penn_LFMB_LNA_S1	CCGGTG+TA+A+GA+CG+GG+CTGCACCGG	Yes	1
LAMP-BEAC	Sherrill-Mix et al. 2020	Penn_LBMB_LNA_S1	CCGCAAAG+T+AG+C+T+G+GTTTTGCGG	No	0
