# Supplementary material for: SARS-CoV-2 Genomic Variation in Space and Time in Hospitalized Patients in Philadelphia
Source: mBio. 2021 Jan 19;12(1):e03456-20. doi: 10.1128/mBio.03456-20 (PMC7829343; doi:10.1128/mBio.03456-20)
Supplement: TABLE S8 [file mBio.03456-20-st008.xlsx]

## Sheet: Table S8
Table S8		Table of materials used in this study
REAGENT or RESOURCE	SOURCE	IDENTIFIER
Bacterial and Virus Strains
SARS-Related Coronavirus 2/ USA-WA1-2020 strain	BEI	NR-52281
Biological Samples
NP, OP, ETA, saliva samples	This study	N/A
Chemicals, Peptides, and Recombinant Proteins
DMEM	ThermoFisher Scientific	11965
RMPI 1640 Media	ThermoFisher Scientific	11875
Critical Commercial Assays
QIAamp Viral RNA Mini Kit	QIAGEN	52906
TaqMan™ Fast Virus 1-Step	ThermoFisher Scientific	4444434
RNeasy Plus Mini kit	QIAGEN	74134
SuperScript™ III First-Strand Synthesis System	ThermoFisher Scientific	18080051
Q5 Hot Start High-Fidelity DNA Polymerase	New England Biolabs	M0493S
Qubit dsDNA HS Assay Kit	ThermoFisher Scientific	Q32851
Nextera XT DNA Library Preparation Kit	Illumina	FC-131-1096
Nextera XT Index Kit v2, Set A/B/C/D	Illumina	FC-131-2001/2/3/4
KAPA SYBR FAST Universal qPCR Kit	Roche	KK4903, KK4622
MiSeq Reagent Kit v2 (500-cycles)	Illumina	MS-102-2003
Oligonucleotides
2019-nCoV_N1 forward primer	CDC	IDT
GACCCCAAAATCAGCGAAAT
2019-nCoV_N1 reverse primer	CDC	IDT
TCTGGTTACTGCCAGTTGAATCTG
2019-nCoV_N1 probe	CDC	IDT
FAM-ACCCCGCATTACGTTTGGTGGACC-IBFQ
ARTIC nCoV‑2019 primers	Artic Network	IDT
SAR-CoV-2 forward primer 1	This study	IDT
GTAAGATGGAGAGCCTTGTCCCTGG
SAR-CoV-2 reverse primer 1	This study	IDT
GCCTCAACACGTAGAGTGTCATCATTAGG
SAR-CoV-2 forward primer 2	This study	IDT
CAAGAGGGTGTGGTTGATTATGGTGC
SAR-CoV-2 reverse primer 2	This study	IDT
CCACCTGTCTCCATTTATAACAGCAGCG
SAR-CoV-2 forward primer 3	This study	IDT
GTACAGGCTGGTAATGTTCAACTCAGG
SAR-CoV-2 reverse primer 3	This study	IDT
GTGGTGGTCTAGGTTTACCAACTTCCC
SAR-CoV-2 forward primer 4	This study	IDT
GATGTGGTGCTTGCATACGTAGACC
SAR-CoV-2 reverse primer 4	This study	IDT
CGCGTGGTTTGCCAAGATAATTACATCC
SAR-CoV-2 forward primer 5	This study	IDT
CTGATAAAGGAGTTGCACCAGGTACAGC
SAR-CoV-2 reverse primer 5	This study	IDT
GGATTAACAACTCCGGATGAACCGTCG
SAR-CoV-2 forward primer 6	This study	IDT
GATGGCAACTAGCACTCTCCAAGG
SAR-CoV-2 reverse primer 6	This study	IDT
GCTCTTCCATATAGGCAGCTCTCCC
Deposited Data
Philadelphia SARS-CoV-2 genome accession numbers	NCBI	MW001232-MW001286
Experimental Models: Cell Lines
A549 cells	Susan Weiss	NA
Software and Algorithms
blastn: 2.9.0+	Camacho et al., 2009	NA
augur: 9.0.0	Danecek et al., 2011	NA
samtools: 1.10	Hadfield et al., 2018	NA
bcftools: 1.10.2-34	Li et al., 2009	NA
IQ-TREE	Nguyen et al., 2015	NA
